# Supplementary material for: Ultrafast Spectroscopies of Nitrophenols and Nitrophenolates in Solution: From Electronic Dynamics and Vibrational Structures to Photochemical and Environmental Implications
Source: Molecules. 2023 Jan 6;28(2):601. doi: 10.3390/molecules28020601 (PMC9866910; doi:10.3390/molecules28020601)
Supplement: Supplementary file 1 [file molecules-28-00601-s001.zip]

Archive with 1 entries (1 files):
- molecules-2051938-supplementary.pdf
